# Supplementary material for: Research on the anti-aging mechanisms of Panax ginseng extract in mice: a gut microbiome and metabolomics approach
Source: Front Pharmacol. 2024 Jun 20;15:1415844. doi: 10.3389/fphar.2024.1415844 (PMC11222675; doi:10.3389/fphar.2024.1415844)
Supplement: Supplementary file 2 [file DataSheet2.XLSX]

## Sheet: Sheet1
Supplement Materia Data 2
Table S1 Body weight of mice in different groups during the experiment (g).
Groups	0 day	6 day	12 day	18 day	24 day	30 day	36 day	42 day	48 day	54 day	60 day
Aged grpoup	31.7	31.4	31.5	32	31.8	31.8	31.1	30.3	31.3	31.6	31.7
	34.9	33.9	33.3	32.6	29.8	32.7	32.5	32	32.3	32.4	32.6
	32.9	32.4	32.6	32.5	29.2	31.5	31.7	30.9	31.6	32	32.3
	35.1	34.7	35.2	35.8	32.7	34.9	34.7	34.2	34.1	34.1	33.8
	31.4	31.2	31	31.5	30.8	31.6	31.5	30.2	30.6	30.6	30.5
	35.7	35.5	34.3	34.5	30.3	33.3	33	33	33	32.9	32.6
	34.5	34	34	32.9	32.2	32.3	32.7	32.7	33.4	33.7	33.1
	35.3	34.6	33.9	33.4	34.4	33.1	33.5	33.3	33.3	33.5	33.9
Abx group	32	31.7	31.8	33.4	32.1	32.9	30.8	32.2	34.5	33.8	33.4
	33.8	32.6	34.8	35.2	33.6	33.6	33.8	33	33	31.8	30.8
	32.9	31.4	34	33.8	33.9	33.3	34.2	33.7	33.3	31.3	29.3
	34.5	32.6	32.6	34.8	32.8	28.7	32.6	32.6	33.2	32.7	31.6
	34.4	32.7	33.2	35.6	32.6	33.5	33.5	34	34.2	32.8	31.2
	33.9	33.2	33.9	32.9	32.2	31.4	30.9	31.8	32.1	32.1	31
	32	32.6	32.3	32.3	32.5	30.8	31.4	31.1	31	30	28.5
	33.3	33	32.6	36.8	30.3	30.7	32.8	31	31.7	31	28.1
Ginseng group	35.5	34.6	35.5	36.1	35.5	33.7	34.8	34	33.4	33	32.1
	35	33.7	33.6	33.3	32.7	31.2	32.1	31.3	31.5	31	28.8
	35	34.8	34.5	34.2	33	33.2	33.6	32.9	32.9	32.4	32.6
	35.1	36.3	37	36.5	36.4	35.3	35.5	35.9	35.7	35.3	35.4
	31	31.6	31.2	30.9	29.9	30.1	30.2	29.8	29.9	29.5	29.1
	32	32.7	33	33	32.1	33	31.8	32.2	31.6	29	24.6
	36.7	37.2	36.5	34.6	33.4	33.2	32.8	31.5	30.7	26.2	24.4
	36.4	37	36.2	36.3	35.5	34.1	31.9	33.2	33.4	28	26.2
Ginseng+FMT group	33.6	32.4	35.2	34.9	34.1	28.6	32.2	31.5	32	31.4	32.5
	32.4	32.1	34	35.3	32.9	31.3	31.9	31.6	32.4	31.9	32.7
	33.1	31.8	32.8	33.7	32.9	31.8	32.3	31.9	32.6	32.4	33.2
	35.2	33.3	35	36	35.3	31.4	24.9	30.6	33.4	33.1	33.7
	35.6	34.2	35.8	36.8	35.5	34.3	35.4	33.9	34	33.5	34.6
	35.2	36.3	34.7	32.7	32.5	31.2	31.1	32.1	34.2	35.7	36.4
	35.6	36.1	36.5	35.3	36	35.1	35.5	33.9	35	35	35.4
	35.3	35.2	35.4	34.8	29.3	33.1	34	33.8	36	37.7	37.7
